# Supplementary material for: Preparation of Biochar with Developed Mesoporous Structure from Poplar Leaf Activated by KHCO3 and Its Efficient Adsorption of Oxytetracycline Hydrochloride
Source: Molecules. 2023 Apr 3;28(7):3188. doi: 10.3390/molecules28073188 (PMC10096365; doi:10.3390/molecules28073188)
Supplement: Supplementary file 1 [file molecules-28-03188-s001.zip]

Archive with 1 entries (1 files):
- molecules-2316494-supplementary.pdf
